# Supplementary material for: A Novel Plant-Based Nutraceutical Combined with Exercise Can Revert Oxidative Status in Plasma and Liver in a Diet-Induced-Obesity Animal Model
Source: Antioxidants (Basel). 2024 Feb 23;13(3):274. doi: 10.3390/antiox13030274 (PMC10967303; doi:10.3390/antiox13030274)
Supplement: Supplementary file 1 [file antioxidants-13-00274-s001.zip]

Archive with 1 entries (1 files):
- antioxidants-2842446-supplementary.pdf
